# Supplementary material for: Effects of Epigenetic Modification of PGC-1α by a Chemical Chaperon on Mitochondria Biogenesis and Visual Function in Retinitis Pigmentosa
Source: Cells. 2022 Apr 29;11(9):1497. doi: 10.3390/cells11091497 (PMC9099608; doi:10.3390/cells11091497)
Supplement: Supplementary file 1 [file cells-11-01497-s001.zip]

Archive with 2 entries (2 files):
- cells-1617063 Supplementary Material.pdf
- Data Set.xlsx
