# Supplementary material for: Effects of Epigenetic Modification of PGC-1α by a Chemical Chaperon on Mitochondria Biogenesis and Visual Function in Retinitis Pigmentosa
Source: Cells. 2022 Apr 29;11(9):1497. doi: 10.3390/cells11091497 (PMC9099608; doi:10.3390/cells11091497)
Supplement: Supplementary file 1 [file cells-11-01497-s001.zip › Data Set.xlsx]

## Sheet: fig1D
		WT			P23H PBS			P23H PBA 10mg/kg
	animal No,
	46	114		45	31		40	32.5
	47	107.5		48	29		41	37
	51	115.5		49	23		43	31.5
				50	32		58	35.5
				56	28		63	33
				91	23.5		4	35
				95	27.5		5	33.5
				97	26		8	28
		n=	3	8	8
			WT	PBS	10mg/kg
		Av	112.333	27.5	33.25
		SD	4.25245	3.24037	2.76457
		ANOVA	0.001
		TUKEY	WT vs PBS		0.001
			WT vs PBA		0.001
			PBS vs PBA		0.005

## Sheet: fig1E
			WT			P23H PBS			P23H PBA
			2754.67			684.04			703.714
			2556.57			477.81			893.714
			2553.52			340.31			1048.95
						423.857			565.19
						695.048			481.81
						438.095			678.238
						415			666.429
						481.143			629.81
			2621.59			494.413			708.482
			115.26			128.101			181.674
				Av	2621.59	494.413	708.482
				SD	115.26	128.101	181.674
			1/1000	Av	26.2159	4.94413	7.08482		ANOVA	0.001
				SD	1.1526	1.28101	1.81674		TUKEY	1 vs 2	0.001
										1 vs 3	0.001
				N=	3	8	8			2 vs 3	0.032

## Sheet: fig2A-E
			PBS											PBA 10mg/kg														PBS											PBA 10mg/kg
		Intensity	animal No. 4-1	4-2	4-3	4-4	48	50	45	49	57	56		animal No. 1-1	1-2	1-3	1-4	1-5	1-6	58	63	41	43	40			Intensity	48	50	45	49	57	56	4-1	4-2	4-3	4-4		58	63	41	43	40	1-1	1-2	1-3	1-4	1-5	1-6
	a-wave	-2.1	12	14.24	10.88	8.63	12.25	27.5	1.13	0.38	11.75	16.18		22.5	8.12	11.62	6	10.12	23.12	6.88	22.75	13.87	17.13	16.5		a-wave	-2.1	18.8	29.1	27.4	23.5	22.1	31.6	19.3	26.4	25.5	21.7		16.9	26.5	27.7	25.9	21.1	14.9	20.9	24	19.5	24.8	15.4
	Amplitude	-0.6	95	78.37	75	87.5	64.25	64.5	87	8.5	49.5	92.5		118	73.5	91.5	101	101.5	74	103	85	60	93	74.5		implicit time	-0.6	21	24.7	22.1	21.5	19.7	23.6	19.9	20	20.6	20		21.3	20.8	19.9	21.1	22	20.9	19.6	18.4	20	18.8	18.5
		0.4	190	114.5	124.5	140.5	116.5	114	115	74	128.5	116.5		194.5	147	145.5	136	147.5	165.5	140	140	138	120.5	126.5			0.4	12.6	18.8	17.1	13	17.8	19.7	13.3	17.4	16.3	15.4		18.4	11	12.9	17.7	18.3	17.2	16	10.1	16.1	10.5	11.5
		1.9	155	129	146	156.5	122	170.5	195.5	72.5	164.5	156.5		227	165.5	163	177	173.5	165.5	158.5	166.5	174	173	160			1.9	6.4	11.6	6.7	14.5	11.6	6.2	6.1	6.4	6.3	6.7		8.1	6.2	6.9	6.1	12.7	6.1	6	5.8	6	6.2	6.4
		2.9	182.5	129.5	144.5	163.5		138	158	108.5	182	146.5		256.5	179.5	207	185.5	203	218	247	205.5	190.5	189.5	200			2.9	11.8	4.7	4.6	4.7	4.6	4.5	4.5	4.8	4.6	4.5		4.6	4.7	4.4	4.4	4.6	4.4	4.2	4.2	4.3	4.2	4.2
	b-wave	-2.1	240	213.75	212.63	247.75	212.5	224.75	173.5	134.5	187.81	164.12		340.24	225.24	263.87	241.87	256.63	257.75	227.26	232.5	196.37	207.76	240		b-wave	-2.1	81.1	89.7	93.2	102.6	100	104.8	85.7	96.6	82.5	87		87.9	100.7	81.8	83.2	94.2	87.4	85.5	83.8	85.9	83.5	80.7
	Amplitude	-0.6	345.5	325.49	311.5	403	313.75	352.5	344	138.5	286.5	292.5		470.5	348.5	397.5	370.5	424	412	383.5	359	296	338	326		implicit time	-0.6	67.7	59.1	60	89.4	82.9	61.6	88.4	61.8	92.7	81.7		96.8	108.8	53.4	89.7	86.1	90.8	85.9	78.9	92.1	79.5	75.8
		0.4	529.5	410.5	388.5	520	442.5	447	439.5	221	463	353.5		551	477.5	516.5	476	562	549.5	465	480.5	411.5	452.5	489			0.4	86	87.7	89.2	101.4	88.3	80	83.8	91.4	85.3	79.8		92.9	80.9	66	89.3	76.5	77.4	78.7	78.3	81.2	77	77.5
		1.9	525	433.5	458	576	493	537.5	580.5	242.5	505.5	496		735.5	518.5	527.5	568	594.5	569	572.5	500.5	527	582	559			1.9	87.1	102.9	101.1	112.3	84.2	85.6	87.4	107.3	88.6	88.9		90.1	87.8	75.6	98.1	89.2	79.3	91.3	76	81.8	85.4	79.1
		2.9	544	430	449	563		594.5	559	334.5	532	501.5		782.5	532.5	560.5	580.5	614.5	628	646	646.5	574	655.5	629.5			2.9	46.1	100.9	85.9	76.2	46.4	48.4	93.2	99.8	84.9	91.8		84.6	86	81.4	83.8	84.3	79.7	82	81.5	80	78	75.3
			a-wave	PBS			PBA 10mg/kg			T test																	a-wave	PBS			PBA 10mg/kg			T test
			-2.1	11.494	7.6456		14.4191	6.45063		0.358511																		24.54	4.19926		21.6	4.54181		0.139751
			-0.6	70.212	26.0062		88.6364	17.0016		0.0763042																		21.31	1.69997		20.1182	1.20898		0.0850429
			0.4	123.4	28.9231		145.545	20.0006		0.0604759																		16.14	2.49542		14.5182	3.33401		0.220266
			1.9	146.8	33.2584		173.045	18.8871		0.0456118																		8.25	3.08734		6.95455	2.00966		0.277013
			2.9	150.333	24.1208		207.455	24.5626		6.42916e-05																		5.33	2.2755		4.38182	0.183402		0.221039
			b-wave																								b-wave
			-2.1	201.131	35.6108		244.499	37.9074		0.0141131																		92.32	8.43811		86.7818	5.89149		0.103379
			-0.6	311.324	69.427		375.045	49.4553		0.0287544																		74.53	13.704		85.2545	14.0135		0.0925422
			0.4	421.5	88.53		493.727	46.5099		0.0377289																		87.29	6.21708		79.6091	6.98791		0.0152899
			1.9	484.75	96.9247		568.545	62.7545		0.0342381																		94.54	10.2817		84.8818	7.1393		0.0249014
			2.9	500.833	82.3313		622.727	66.3477		0.00261002																		77.36	22.1676		81.5091	3.15324		0.571446
			N=	10			11

## Sheet: fig2F-H
			PBS							10mg/kg
		Intensity	48	50	45	49	57	56		58	63	41	40	43
		0.4	139.59	148.15	159.14	59.75	156.67	135.67		159.43	168.26	143.65	160.69	156.43
		1.4	159.65	148.1	175.16	78.2	166.17	150.7		157.6	185.96	159.94	175.81	161.28
			PBS				PBA 10mg/kg
			Av	SD			Av	SD		Intensity	t test
			133.162	37.1189			157.692	8.97861		0.4	0.171327
			146.33	34.8314			168.118	12.2655		1.4	0.199645
		N=	6				5
			PBS							PBA 10mg/kg
		Intensity	animal No. 48	50	45	49	57	56		animal No. 58	63	41	40	41
		3 time	45.3	49.2	44.7	48.3	47.3	45.8		44.3	46	43.3	41.3	42.5
		30 time	43.3	63.1	56.7	62.5	60.1	59.2		42.3	44	53	51.7	40
			PBS				PBA 10mg/kg
			Av	SD			Av	SD		Intensity	t test
			46.7667	1.784			43.48	1.78662		0.4	0.014691
			57.4833	7.32514			46.2	5.80904		1.4	0.0191551

## Sheet: fig3
		PBS			PBA					qPCR rhodopsin					qPCR crx
		IS			IS					PBS	PBA				PBS	PBA
	66	18224		67	27769					1.10113	1.53052				0.826531	1
	66	11956		67	22754					1.15631	1.35806				0.886797	0.936241
	73	17974		76	17487					1.1132	1.16522				0.782248	0.91545
	77	10153		76	18914					0.598806	1.42913				0.781184	0.886456
	77	17208		80	17184					1.10894					0.6583	0.87473
	78	12251		81	16701										0.765138	0.856316
				81	16897					1.01568	1.37073				1.13568	1.22051
				84	21977					0.234025	0.154207				0.567127	1.32235
				84	14990										0.391657	1.06849
									Av	1	1.34957				1.23617	1.27897
		14627.7			19408.1				SD	0.230413	0.151827
		3566.47			4027										0.803083	1.03595
									N=	5	4				0.248104	0.177191
				PBS	PBA					t test	0.0299696			Av	1	1.28997
			Av	14627.7	19408.1									SD	0.30894	0.220638
			SD	3566.47	4027
														N=	10	10
		1/1000	Av	14.6277	19.4081
			SD	3.56647	4.027										t test	0.0278143
		N=		4	5
		t test	0.0330102

## Sheet: fig4
		qPCR xbp1s				qPCR vcp				qPCR derl1				qPCR fis1				qPCR lc3b				qPCR mfn1				qPCR mfn2				qPCR pgc-1α				qPCR tfam
		PBS	PBA			PBS	PBA			PBS	PBA			PBS	PBA			PBS	PBA			PBS	PBA			PBS	PBA			PBS	PBA			PBS	PBA
		0.848249	0.995165			0.950683	1.03627			0.806463	1.0333			0.830992	1			1.04024	1			0.772967	1			0.994333	1			0.896977	1			1.04039	1
		0.643939	1.32161			0.944015	1.21008			0.851718	1.33622			0.739065	0.886501			0.964335	0.990084			0.582201	0.682014			1.09879	0.918222			0.687372	0.773078			0.68492	0.997494
		0.776625	0.894383			0.690931	0.955428			0.616016	1.02508			0.649442	0.894729			0.96716	0.967189			0.619748	0.741485			0.741272	0.996874			0.663946	0.735317			0.823285	0.903492
		0.822778	1.03065			0.597503	1.22181			0.660982	0.962191			0.701855	0.795183			0.950959	1.05317			0.54547	0.954775			0.711129	0.95241			0.612011	0.941576			0.621641	1.29251
						0.933413				0.888497				0.629349	0.709406			0.9623	1.04163			0.558974	0.697401			0.710444	0.761625			0.585861	0.606915			0.568518	0.622848
														0.624609	0.807249			0.888073	1.08195			1.19104	0.891574			0.717167	1.02314			0.908391	0.741279			0.888837	0.966622
	AV	0.772898	1.06045		AV	0.823309	1.1059		AV	0.764735	1.0892			0.60126	0.791002			0.915039	1.01631			0.914694	1.0524			0.678897	0.893825			0.821793	1.1239			0.536966	0.843803
	SD	0.0909397	0.183425		SD	0.166905	0.131374		SD	0.119902	0.167719			0.472228	0.99301				1.01425			0.598496	1.31051			0.575538	1.03216			0.54032	1.52901			0.453622	1.06974
														0.512144	0.795814				0.92665			0.649169	0.960388			0.516999	0.845411			0.836306	0.943124			0.5249	0.591469
	relative average	1	1.37205		relative average	1	1.34323		relative average	1	1.42428			0.628378	0.740841							0.974434	1.07713			0.859777	0.965059			0.783698	1.25671			0.637044	0.731981
	relative SD	0.117661	0.237321		relative SD	0.202724	0.159568		relative SD	0.156789	0.219316
													AV	0.638932	0.841374		AV	0.955444	1.01014		AV	0.740719	0.936768		AV	0.760434	0.938872		AV	0.733668	0.965091		AV	0.678012	0.901996
	N=	4	4		N=	5	4		N=	5	4		SD	0.103643	0.0991476		SD	0.0476899	0.0466038		SD	0.218135	0.194368		SD	0.178364	0.0858813		SD	0.132931	0.278601		SD	0.184827	0.213485
		t test	0.0434935			t test	0.0249767			t test	0.0206813		relative average	1	1.31684		relative average	1	1.05724		relative average	1	1.26467		relative average	1	1.23465		relative average	1	1.31543		relative average	1	1.33035
													relative SD	0.162213	0.155177		relative SD	0.0499138	0.0487771		relative SD	0.29449	0.262404		relative SD	0.234556	0.112937		relative SD	0.181188	0.379738		relative SD	0.272601	0.314869
													N=	10	10		N=	7	9		N=	10	10		N=	10	10		N=	10	10		N=	10	10
														t test	0.000301654			t test	0.0389303			t test	0.0481718			t test	0.0136819			t test	0.03403			t test	0.0221451

## Sheet: fig4 appendix
		Ct values for GAPDH in each analysis
		qPCR xbp1s				qPCR vcp				qPCR derl1				qPCR fis1				qPCR lc3b				qPCR mfn1				qPCR mfn2				qPCR pgc-1α				qPCR tfam
		PBS	PBA			PBS	PBA			PBS	PBA			PBS	PBA			PBS	PBA			PBS	PBA			PBS	PBA			PBS	PBA			PBS	PBA
		19.0018	19.0926			18.9169	19.0926			18.9169	19.0926			18.6711	18.8152			19.8494	19.8461			18.6711	18.8152			18.6711	18.8152			18.6711	18.8152			18.6711	18.8152
		18.5548	19.1166			19.0018	19.1166			19.0018	19.1166			18.9821	18.9078			20.1123	19.9889			18.9821	18.9078			18.9821	18.9078			18.9821	18.9078			18.9821	18.9078
		18.2037	19.2364			18.5548	19.2364			18.5548	19.2364			18.3816	18.872			19.9076	20.0057			18.3816	18.872			18.3816	18.872			18.3816	18.872			18.3816	18.872
		19.0057	19.2245			18.2037	19.0245			18.2037	19.0245			18.5661	18.605			20.3893	19.9079			18.5661	18.605			18.5661	18.605			18.5661	18.605			18.5661	18.605
						19.0057				19.0057				18.5815	18.4884			20.1716	20.1191			18.5815	18.4884			18.5815	18.4884			18.5815	18.4884			18.5815	18.4884
														18.9169	18.7302			20.3805	19.9003			18.9169	18.7302			18.9169	18.7302			18.9169	18.7302			18.9169	18.7302
														19.0018	19.0926			20.2448	20.108			19.0018	19.0926			19.0018	19.0926			19.0018	19.0926			19.0018	19.0926
														18.5548	19.1166				20.039			18.5548	19.1166			18.5548	19.1166			18.5548	19.1166			18.5548	19.1166
														18.2037	19.2364				20.0601			18.2037	19.2364			18.2037	19.2364			18.2037	19.2364			18.2037	19.2364
														19.0057	19.2245							19.0057	19.2245			19.0057	19.2245			19.0057	19.2245			19.0057	19.2245
	N=	4	4		N=	5	4		N=	5	4
		t test	0.0892022			t test	0.0708676			t test	0.0708676
													N=	10	10		N=	7	9		N=	10	10		N=	10	10		N=	10	10		N=	10	10
														t test	0.0815784			t test	0.113709			t test	0.0815784			t test	0.0815784			t test	0.0815784			t test	0.0815784

## Sheet: fig5AB
	pgc-1α							tfam
	0mM	0.1mM	0.5mM	1mM	2.5mM			0mM	0.1mM	0.5mM	1mM	2.5mM
	1	1.3791	1.78536	2.18855	2.4444			1	0.809001	1.1979	1.25055	1.44502
	1.0334	1.48251	1.74924	2.03042	2.57811			0.812874	1.32351	1.35637	1.1812	1.42161
	1.22544	1.55434	1.69604	2.1918	2.46074			0.850343	0.955042	1.37374	1.30805	1.17536
	0.88683	1.34296	1.6536		2.52772			0.82831	0.753258	1.36732		1.36745
AV	1.03642	1.43973	1.72106	2.13692	2.50274			0.872882	0.960204	1.32383	1.2466	1.35236
SD	0.140762	0.0966206	0.0580376	0.0922498	0.0618354			0.0861291	0.256716	0.0842602	0.063521	0.122389
relative average	1	1.38914	1.66058	2.06183	2.4148			1	1.10004	1.51662	1.42814	1.54931
relative SD	0.135816	0.0932255	0.0559982	0.0890082	0.0596626			0.0986722	0.294102	0.0965311	0.0727716	0.140212
N=	4	4	4	3	4		N=	4	4	4	3	4
	ANOVA	0.001						ANOVA	0.001
	Tukey	0 vs 0.1 mM	0.001					Tukey	0 vs 0.1 mM	0.91
		0 vs 0.5 mM	0.001						0 vs 0.5 mM	0.005
		0 vs 1.0 mM	0.001						0 vs 1.0 mM	0.031
		0 vs 2.5 mM	0.001						0 vs 2.5 mM	0.003

## Sheet: fig5D
	Control					PBA
	0624-2	0701-2	0701-3			0624-2	0701-2	0701-3
												control	PBA
	0.235294	0.262664	0.27709			1.01832	0.362731	0.340564			Av	0.303896	0.701059
	0.302174	0.303103	0.287879			0.795148	0.363636	0.41519			SD	0.046617	0.430854
	0.237425	0.262	0.265185			0.899371	0.393822	0.416667
	0.301402	0.216511	0.372208			1.08425	0.458904	0.412037			N=	3	3
	0.324022	0.206471	0.343612			1.46296	0.34338	0.417085
	0.296146	0.23964	0.364341			1.54106	0.398889	0.428212				t test	7.26056e-08
	0.312977	0.235401	0.338742			1.45714	0.345667	0.461538
	0.309133	0.218553	0.341801			0.913947	0.399263	0.472081
	0.337156	0.272237	0.329044			1.36283	0.414909	0.341593
	0.319502	0.319516	0.266968			1.28049	0.441727	0.338028
	0.322772	0.358566	0.274311			1.22464	0.442916	0.483871
	0.339583	0.330059	0.357466			1.50917	0.482615	0.356436
	0.325052	0.323049	0.315888			1.37838	0.500686	0.400438
	0.308851	0.298677	0.433962			1.26071	0.510116	0.436585
	0.309963	0.302	0.373853			1.58442	0.507983	0.495726
	0.345972	0.255354	0.313406			1.48606	0.490463	0.318182

## Sheet: fig5E
		(min)	1	81		OD/min	mOD/min			control	PBA
	Control	C2	0.343	0.331		0.00015	0.15		AV	0.15	0.171875
		C3	0.338	0.326		0.00015	0.15		SD	0	0.0119678
		C4	0.342	0.33		0.00015	0.15
						AV	0.15		N=	3	4
						SD	0
										t test	0.0353528
	PBA	P2.5-1	0.341	0.327		0.000175	0.175
		P2.5-2	0.336	0.323		0.0001625	0.1625
		P2.5-3	0.337	0.324		0.0001625	0.1625
		P2.5-4	0.341	0.326		0.0001875	0.1875
						AV	0.171875
						SD	0.0119678

[truncated: 5 more sheets: fig5F, fig6, Supplementary fig1A, Supplementary fig1B, Supplementary fig2]
